# Supplementary material for: Neuropeptide Y in the medial habenula alleviates migraine-like behaviors through the Y1 receptor
Source: J Headache Pain. 2023 May 25;24(1):61. doi: 10.1186/s10194-023-01596-z (PMC10209951; doi:10.1186/s10194-023-01596-z)
Supplement: Supplementary file 2 — Additional file 2: Table S1. The quantitative number of NPY neurons in a maximum of 836 brain regions in VEH and GTN mice. [file 10194_2023_1596_MOESM2_ESM.xlsx]

## Sheet: Sheet1
acronym	name	cell count VEH 1	cell count VEH 2	cell count VEH 3	cell count VEH 4	cell count VEH 5	cell count VEH 6		cell count GTN 1	cell count GTN 2	cell count GTN 3	cell count GTN 4	cell count GTN 5	cell count GTN 6
grey	Basic cell groups and regions	1484048	2076992	1914185	1898254	2052083	2154067		1463854	2008937	1902492	1777744	2264757	2170009
CH	Cerebrum	1271473	1652674	1560779	1583040	1682097	1734298		1244239	1681271	1588578	1509028	1904059	1803782
CTX	Cerebral cortex	1141542	1445169	1374568	1393817	1487262	1539308		1122914	1460830	1419902	1352224	1680213	1594424
CTXpl	Cortical plate	1085886	1384564	1314983	1338619	1428464	1481490		1074872	1400961	1367021	1299643	1607991	1526771
Isocortex	Isocortex	601770	717286	670684	638161	703354	692277		634080	763158	683492	643565	832632	725085
FRP	Frontal pole cerebral cortex	4193	4357	4393	4769	4849	5193		4599	6872	5057	4630	6698	5160
FRP1	Frontal pole layer 1	734	826	691	825	874	1503		941	1469	966	1012	1570	1048
FRP2/3	Frontal pole layer 2/3	1218	1322	1453	1398	1649	1509		1010	1911	1611	1397	1998	1962
FRP5	Frontal pole layer 5	1530	1560	1439	1754	1599	1443		1846	2543	1696	1483	2215	1441
FRP6a	Frontal pole layer 6a	705	643	804	788	721	731		794	942	780	734	914	701
FRP6b	Frontal pole layer 6b	6	6	6	4	6	7		8	7	4	4	1	8
MO	Somatomotor areas	127217	140548	140852	135600	149652	139829		130321	168326	145110	130969	182233	152329
MOp	Primary motor area	58173	65907	63099	62165	69494	66118		59085	76506	66678	61405	82369	69111
MOp1	Primary motor area Layer 1	7586	9767	9242	9613	9944	10121		7598	12036	9511	9741	10118	9193
MOp2/3	Primary motor area Layer 2/3	21162	26219	24628	24991	28273	26308		21336	30809	26280	24063	31218	26797
MOp5	Primary motor area Layer 5	13746	13063	13194	12300	13713	13331		13660	15712	14537	12220	19486	14293
MOp6a	Primary motor area Layer 6a	14922	16062	15526	14657	16752	15633		15680	17177	15904	14810	20750	17898
MOp6b	Primary motor area Layer 6b	757	796	509	604	812	725		811	772	446	571	797	930
MOs	Secondary motor area	69044	74641	77753	73435	80158	73711		71236	91820	78432	69564	99864	83218
MOs1	Secondary motor area layer 1	11999	13936	13483	14020	13425	13692		11494	14321	13468	13580	15434	13829
MOs2/3	Secondary motor area layer 2/3	21982	25932	28329	26257	30171	26761		22423	34032	27975	24698	34325	31442
MOs5	Secondary motor area layer 5	21601	20915	21869	20202	22479	20036		22878	26900	22931	19062	31537	22953
MOs6a	Secondary motor area layer 6a	13131	13504	13708	12641	13731	12889		14053	16196	13824	11931	18243	14563
MOs6b	Secondary motor area layer 6b	331	354	364	315	352	333		388	371	234	293	325	431
SS	Somatosensory areas	168013	200284	185929	177512	203936	200176		177685	215087	191976	183114	251526	214617
SSp	Primary somatosensory area	126427	146939	134305	129338	148246	145228		128762	160605	141214	133458	183212	154088
SSp-n	Primary somatosensory area nose	15170	18848	16168	15950	17858	17451		15607	20191	18383	16166	22091	19487
SSp-n1	Primary somatosensory area nose layer 1	2474	3635	3134	2530	3430	3501		2302	3982	3384	3369	3508	3373
SSp-n2/3	Primary somatosensory area nose layer 2/3	4388	6097	4987	5157	5729	5665		4565	6544	5628	4918	6597	6008
SSp-n4	Primary somatosensory area nose layer 4	1936	2049	1775	2099	1949	1811		2046	2351	2176	1768	2793	2439
SSp-n5	Primary somatosensory area nose layer 5	2328	2491	2241	2273	2407	2227		2495	2844	2722	2256	3388	2786
SSp-n6a	Primary somatosensory area nose layer 6a	3813	4274	3747	3646	4113	3967		3930	4210	4318	3646	5492	4583
SSp-n6b	Primary somatosensory area nose layer 6b	231	302	284	245	230	280		269	260	155	209	313	298
SSp-bfd	Primary somatosensory area barrel field	33281	38958	36504	32189	38483	38826		34015	39278	36641	35132	49424	41824
SSp-bfd1	Primary somatosensory area barrel field layer 1	5242	6967	6222	5041	7101	7121		4758	6964	6103	6443	7576	6652
SSp-bfd2/3	Primary somatosensory area barrel field layer 2/3	10879	13510	12710	11207	13919	13674		11302	13241	13102	12373	16198	14693
SSp-bfd4	Primary somatosensory area barrel field layer 4	4545	5090	4928	4280	4941	4917		4875	5574	4869	4246	7042	5669
SSp-bfd5	Primary somatosensory area barrel field layer 5	5963	6260	5686	5372	5645	5907		6226	6620	5422	5459	8405	6179
SSp-bfd6a	Primary somatosensory area barrel field layer 6a	5962	6482	6297	5680	6179	6501		6179	6294	6533	6006	9591	7797
SSp-bfd6b	Primary somatosensory area barrel field layer 6b	690	649	661	609	698	706		675	585	612	605	612	834
SSp-ll	Primary somatosensory area lower limb	11993	13947	12815	11930	14148	13671		12575	14807	13262	12449	17374	13851
SSp-ll1	Primary somatosensory area lower limb layer 1	1810	2666	2543	1836	2380	2507		1971	2814	2525	2473	2516	2314
SSp-ll2/3	Primary somatosensory area lower limb layer 2/3	4370	5074	5019	4692	5759	5429		4337	5330	5411	4720	6197	5376
SSp-ll4	Primary somatosensory area lower limb layer 4	928	967	919	753	1183	1053		944	932	905	801	1598	1199
SSp-ll5	Primary somatosensory area lower limb layer 5	2250	2362	2066	2160	2265	2191		2511	2897	2013	1981	3160	2178
SSp-ll6a	Primary somatosensory area lower limb layer 6a	2410	2634	2129	2313	2376	2296		2591	2642	2262	2330	3627	2587
SSp-ll6b	Primary somatosensory area lower limb layer 6b	225	244	139	176	185	195		221	192	146	144	276	197
SSp-m	Primary somatosensory area mouth	31877	35024	31518	34197	36790	35196		31555	42213	35839	33936	44955	38134
SSp-m1	Primary somatosensory area mouth layer 1	4729	5964	5880	5568	6056	6579		4752	6803	5888	6387	6598	5997
SSp-m2/3	Primary somatosensory area mouth layer 2/3	9882	12498	10741	12448	13349	12758		9840	14890	12023	11800	14609	13197
SSp-m4	Primary somatosensory area mouth layer 4	3703	3304	2858	3543	3604	3176		3408	4271	3679	3091	5806	4510
SSp-m5	Primary somatosensory area mouth layer 5	4948	4402	3996	4288	4739	4308		4755	5801	4929	4322	6238	4842
SSp-m6a	Primary somatosensory area mouth layer 6a	7944	8136	7531	7745	8304	7753		8090	9675	8906	7854	10806	8812
SSp-m6b	Primary somatosensory area mouth layer 6b	671	720	512	605	738	622		710	773	414	482	898	776
SSp-ul	Primary somatosensory area upper limb	19968	23741	22165	20749	24029	23831		20271	26412	21502	20802	28769	23483
SSp-ul1	Primary somatosensory area upper limb layer 1	3129	4250	3869	3244	4183	4136		3063	4369	3804	3855	4000	3704
SSp-ul2/3	Primary somatosensory area upper limb layer 2/3	6650	8863	7878	7765	9150	9039		6717	9550	8028	7524	10354	8712
SSp-ul4	Primary somatosensory area upper limb layer 4	1895	2080	2010	1692	2236	2186		1848	2619	1764	1698	3365	2341
SSp-ul5	Primary somatosensory area upper limb layer 5	3625	3451	3626	3202	3536	3360		3775	4423	3250	3116	4680	3325
SSp-ul6a	Primary somatosensory area upper limb layer 6a	4362	4819	4569	4538	4583	4694		4548	5172	4480	4367	6107	5020
SSp-ul6b	Primary somatosensory area upper limb layer 6b	307	278	213	308	341	416		320	279	176	242	263	381
SSp-tr	Primary somatosensory area trunk	7407	8195	7472	7582	8852	8295		7851	9220	7966	7862	10667	8934
SSp-tr1	Primary somatosensory area trunk layer 1	1224	1476	1625	1531	1863	1607		1298	1583	1664	1659	2029	1790
SSp-tr2/3	Primary somatosensory area trunk layer 2/3	2691	3262	2990	3123	3553	3321		2956	3486	3295	3122	4077	3626
SSp-tr4	Primary somatosensory area trunk layer 4	469	455	329	429	594	550		519	678	434	409	751	632
SSp-tr5	Primary somatosensory area trunk layer 5	1764	1683	1447	1403	1577	1583		1739	2042	1434	1512	2075	1541
SSp-tr6a	Primary somatosensory area trunk layer 6a	1099	1138	972	959	1105	1096		1180	1252	1001	1045	1517	1190
SSp-tr6b	Primary somatosensory area trunk layer 6b	160	181	109	137	160	138		159	179	138	115	218	155
SSp-un	Primary somatosensory area unassigned	6731	8226	7663	6741	8086	7958		6888	8484	7621	7111	9932	8375
SSp-un1	Primary somatosensory area unassigned layer 1	1209	1673	1396	1096	1606	1578		1146	1647	1424	1324	1591	1526
SSp-un2/3	Primary somatosensory area unassigned layer 2/3	2138	2910	2630	2457	2873	2771		2155	3044	2744	2497	3497	2894
SSp-un4	Primary somatosensory area unassigned layer 4	624	647	674	556	680	708		642	795	579	603	1048	760
SSp-un5	Primary somatosensory area unassigned layer 5	1265	1276	1298	1159	1202	1221		1338	1438	1295	1222	1711	1271
SSp-un6a	Primary somatosensory area unassigned layer 6a	1394	1594	1547	1367	1608	1527		1484	1473	1503	1385	2005	1758
SSp-un6b	Primary somatosensory area unassigned layer 6b	101	126	118	106	117	153		123	87	76	80	80	166
SSs	Supplemental somatosensory area	41586	53345	51624	48174	55690	54948		48923	54482	50762	49656	68314	60529
SSs1	Supplemental somatosensory area layer 1	5527	7793	8802	7100	9548	9034		6791	8457	7656	8960	9639	8806
SSs2/3	Supplemental somatosensory area layer 2/3	11590	17419	16239	15779	18217	18259		14413	16740	15750	16524	20650	19139
SSs4	Supplemental somatosensory area layer 4	4549	5938	5200	5557	5569	5388		5175	5774	5670	4473	8591	7321
SSs5	Supplemental somatosensory area layer 5	8843	9629	8944	8472	9580	9941		9893	10582	9262	8875	12783	10887
SSs6a	Supplemental somatosensory area layer 6a	9862	11313	11135	10125	11514	11152		11417	11796	11437	9832	15225	12945
SSs6b	Supplemental somatosensory area layer 6b	1215	1253	1304	1141	1262	1174		1234	1133	987	992	1426	1431
GU	Gustatory areas	9312	9673	9648	9696	10817	9909		8749	10843	9333	9454	11978	10381
GU1	Gustatory areas layer 1	943	858	952	950	1314	911		710	1193	884	904	1155	950
GU2/3	Gustatory areas layer 2/3	2227	2604	2344	2509	2826	2434		2065	2812	2105	2271	3043	2425
GU4	Gustatory areas layer 4	651	602	499	567	551	538		586	632	508	510	755	606
GU5	Gustatory areas layer 5	2350	2404	2345	2323	2553	2503		2554	2722	2586	2491	2853	2623
GU6a	Gustatory areas layer 6a	2868	2929	3274	3126	3298	3260		2613	3211	3036	3093	3826	3495
GU6b	Gustatory areas layer 6b	273	276	234	221	275	263		221	273	214	185	346	282
VISC	Visceral area	10471	12900	13142	12191	13305	12834		11843	12961	11301	12014	16792	13088
VISC1	Visceral area layer 1	1048	1457	1775	1385	1880	1682		1276	1175	1536	1629	1801	1631
VISC2/3	Visceral area layer 2/3	2163	3320	3410	3315	3507	3373		2956	3173	2481	3281	4092	3369
VISC4	Visceral area layer 4	665	946	787	932	841	686		810	1036	714	667	1360	881
VISC5	Visceral area layer 5	3081	3409	3238	2954	3188	3368		3178	3646	2954	2962	4380	3183
VISC6a	Visceral area layer 6a	3213	3458	3552	3288	3572	3405		3272	3614	3328	3227	4696	3624
VISC6b	Visceral area layer 6b	301	310	380	317	317	320		351	317	288	248	463	400
AUD	Auditory areas	27351	30512	28215	26116	29407	29744		29289	31516	28707	27527	35768	32457
AUDd	Dorsal auditory area	6136	6530	6411	5684	6358	6546		6151	6449	6368	6471	8470	7757
AUDd1	Dorsal auditory area layer 1	1143	1174	1309	1032	1214	1249		1019	1175	1170	1380	1632	1497
AUDd2/3	Dorsal auditory area layer 2/3	1869	2074	2098	1895	2103	2003		1907	1919	2096	2084	2687	2540
AUDd4	Dorsal auditory area layer 4	515	580	597	479	492	501		481	437	582	534	658	712
AUDd5	Dorsal auditory area layer 5	1632	1641	1392	1362	1451	1643		1632	1773	1483	1445	2119	1689
AUDd6a	Dorsal auditory area layer 6a	825	911	832	786	937	974		940	1019	857	903	1216	1100
AUDd6b	Dorsal auditory area layer 6b	152	150	183	130	161	176		172	126	180	125	158	219
AUDp	Primary auditory area	9918	10895	9864	9229	10530	10589		10564	11534	9945	9513	13110	11267
AUDp1	Primary auditory area layer 1	1857	1977	2440	1792	2279	2406		1776	2168	2170	2277	2906	2616
AUDp2/3	Primary auditory area layer 2/3	2460	2951	2820	2625	3041	2930		2789	2567	2856	2746	3647	3398
AUDp4	Primary auditory area layer 4	815	774	761	679	853	730		903	823	819	648	893	884
AUDp5	Primary auditory area layer 5	2964	3294	2413	2582	2610	2721		3088	3966	2417	2416	3508	2732
AUDp6a	Primary auditory area layer 6a	1523	1547	1143	1302	1433	1486		1677	1755	1380	1200	1902	1325
AUDp6b	Primary auditory area layer 6b	299	352	287	249	314	316		331	255	303	226	254	312
AUDpo	Posterior auditory area	2994	3657	3631	3231	3396	3706		3588	3264	3778	3425	4226	4236
AUDpo1	Posterior auditory area layer 1	561	690	833	650	752	842		614	541	883	816	882	953
AUDpo2/3	Posterior auditory area layer 2/3	815	971	1065	923	936	1025		943	902	1081	1002	1132	1180
AUDpo4	Posterior auditory area layer 4	321	422	352	293	330	363		390	311	419	330	413	428
AUDpo5	Posterior auditory area layer 5	814	1054	881	911	878	967		1032	997	918	818	1177	1047
AUDpo6a	Posterior auditory area layer 6a	373	410	414	355	394	386		470	406	363	351	488	486
AUDpo6b	Posterior auditory area layer 6b	110	110	86	99	106	123		139	107	114	108	134	142
AUDv	Ventral auditory area	8303	9430	8309	7972	9123	8903		8986	10269	8616	8118	9962	9197
AUDv1	Ventral auditory area layer 1	1235	1151	1418	1177	1455	1452		1230	1380	1227	1236	1655	1514
AUDv2/3	Ventral auditory area layer 2/3	2094	2319	2136	1917	2267	2246		2172	2166	2098	2120	2449	2454
AUDv4	Ventral auditory area layer 4	793	870	746	765	842	676		906	925	798	717	769	934
AUDv5	Ventral auditory area layer 5	2538	3254	2527	2636	2794	2769		2839	3714	2864	2517	3176	2611
AUDv6a	Ventral auditory area layer 6a	1449	1594	1268	1266	1498	1522		1585	1813	1435	1300	1678	1434
AUDv6b	Ventral auditory area layer 6b	194	242	214	211	267	238		254	271	194	228	235	250
VIS	Visual areas	66813	86763	77310	67428	76739	78615		74330	68208	78097	72577	85748	82622
VISal	Anterolateral visual area	4399	5122	4551	4046	4732	4757		4431	4993	4950	4527	5232	5626
VISal1	Anterolateral visual area layer 1	687	969	907	720	933	1004		606	871	996	979	863	918
VISal2/3	Anterolateral visual area layer 2/3	1382	1606	1558	1295	1662	1558		1371	1527	1576	1480	1655	1984
VISal4	Anterolateral visual area layer 4	468	538	468	463	459	412		509	578	504	431	502	598
VISal5	Anterolateral visual area layer 5	1185	1205	961	963	1056	1118		1222	1318	1099	970	1309	1306
VISal6a	Anterolateral visual area layer 6a	566	649	550	491	527	535		606	584	625	553	740	675
VISal6b	Anterolateral visual area layer 6b	111	155	107	114	95	130		117	115	150	114	163	145
VISam	Anteromedial visual area	4546	5127	4768	4272	4553	4604		4442	5481	4855	4836	5202	4619
VISam1	Anteromedial visual area layer 1	544	808	932	730	810	913		608	1080	828	903	1009	920
VISam2/3	Anteromedial visual area layer 2/3	1459	1531	1603	1256	1642	1491		1431	1537	1644	1518	1682	1698
VISam4	Anteromedial visual area layer 4	391	412	325	371	274	349		339	350	396	382	319	277
VISam5	Anteromedial visual area layer 5	1262	1516	1196	1229	1077	1174		1198	1604	1189	1250	1209	1009
VISam6a	Anteromedial visual area layer 6a	759	754	605	575	620	590		738	789	685	691	859	636
VISam6b	Anteromedial visual area layer 6b	131	106	107	111	130	87		128	121	113	92	124	79
VISl	Lateral visual area	6600	8442	7481	6234	7277	7278		7549	7296	7370	6897	8191	8215
VISl1	Lateral visual area layer 1	870	1368	1535	1017	1586	1388		1039	1103	1235	1238	1399	1536
VISl2/3	Lateral visual area layer 2/3	1931	2336	2255	1787	2190	2269		2011	2068	2198	2113	2550	2503
VISl4	Lateral visual area layer 4	889	1150	881	699	766	764		978	1009	1006	873	923	985
VISl5	Lateral visual area layer 5	1704	2229	1648	1632	1678	1789		2024	1857	1715	1633	2010	1821
VISl6a	Lateral visual area layer 6a	1056	1149	977	913	891	872		1262	1063	1024	874	1089	1132
VISl6b	Lateral visual area layer 6b	150	210	185	186	166	196		235	196	192	166	220	238
VISp	Primary visual area	34865	45771	39536	34421	40677	41070		38007	32591	40531	37646	45468	42230
VISp1	Primary visual area layer 1	5472	7564	8101	6300	8949	8702		5844	5064	7473	7486	9539	9134
VISp2/3	Primary visual area layer 2/3	10761	13247	12618	10212	12952	13266		11756	9057	12675	11997	14900	14333
VISp4	Primary visual area layer 4	4652	5834	4319	3868	4418	4455		5120	4146	5001	4160	5492	4574
VISp5	Primary visual area layer 5	8036	11809	8655	8260	8594	8925		8707	8136	8943	8424	9249	8606
VISp6a	Primary visual area layer 6a	5140	6280	5100	5008	4943	4877		5657	5352	5642	4942	5398	4803
VISp6b	Primary visual area layer 6b	804	1037	743	773	821	845		923	836	797	637	890	780
VISpl	Posterolateral visual area	3013	4791	4439	4279	4189	4420		3869	1943	3987	3487	4181	4433
VISpl1	Posterolateral visual area layer 1	427	917	956	826	1040	881		768	251	692	661	803	888
VISpl2/3	Posterolateral visual area layer 2/3	746	1310	1348	1214	1277	1329		1111	623	1072	938	1197	1344
VISpl4	Posterolateral visual area layer 4	164	249	216	191	199	157		219	160	229	207	205	226
VISpl5	Posterolateral visual area layer 5	1143	1533	1296	1356	1121	1384		1191	597	1316	1103	1327	1334
VISpl6a	Posterolateral visual area layer 6a	504	729	589	641	518	622		549	277	648	548	604	615
VISpl6b	Posterolateral visual area layer 6b	29	53	34	51	34	47		31	35	30	30	45	26
VISpm	posteromedial visual area	5242	6498	5946	5355	6104	6474		5929	6535	6541	6460	6412	5891
VISpm1	posteromedial visual area layer 1	654	908	1085	853	1157	1383		805	1065	1166	1134	1209	1207
VISpm2/3	posteromedial visual area layer 2/3	1696	1886	1953	1571	1974	1955		1984	1823	2039	2043	1905	1929
VISpm4	posteromedial visual area layer 4	565	616	568	523	535	603		637	617	626	620	581	496
VISpm5	posteromedial visual area layer 5	1346	2135	1578	1638	1621	1754		1515	1901	1759	1757	1781	1567
VISpm6a	posteromedial visual area layer 6a	859	787	642	668	683	657		828	966	790	788	793	578
VISpm6b	posteromedial visual area layer 6b	122	166	120	102	134	122		160	163	161	118	143	114
VISli	Laterointermediate area	2741	3385	3363	2567	2886	3150		3393	2906	3211	2895	3590	3730
VISli1	Laterointermediate area layer 1	338	524	643	383	588	556		418	387	525	575	498	609
VISli2/3	Laterointermediate area layer 2/3	719	920	989	704	790	947		859	805	954	833	1044	1097
VISli4	Laterointermediate area layer 4	346	414	422	306	319	290		429	299	382	342	373	446
VISli5	Laterointermediate area layer 5	753	953	760	753	715	874		1077	874	825	708	1035	1005
VISli6a	Laterointermediate area layer 6a	515	473	460	352	407	379		512	453	441	371	538	448
VISli6b	Laterointermediate area layer 6b	70	101	89	69	67	104		98	88	84	66	102	125
VISpor	Postrhinal area	5407	7627	7226	6254	6321	6862		6710	6463	6652	5829	7472	7878
VISpor1	Postrhinal area layer 1	797	1092	1427	929	1103	1048		900	916	1201	903	1276	1584
VISpor2/3	Postrhinal area layer 2/3	1904	2250	2242	1989	1905	2080		2039	2123	2040	1759	2169	2416
VISpor4	Postrhinal area layer 4	269	321	347	283	270	292		323	264	257	352	323	395
VISpor5	Postrhinal area layer 5	1528	2433	2083	1994	1985	2347		1984	1989	2135	1738	2439	2238
VISpor6a	Postrhinal area layer 6a	806	1328	960	913	898	936		1219	1003	873	918	1104	1029
VISpor6b	Postrhinal area layer 6b	103	203	167	146	160	159		245	168	146	159	161	216
ACA	Anterior cingulate area	26217	31454	27405	27797	27644	27364		26906	35518	26526	27993	32412	28134
ACAd	Anterior cingulate area dorsal part	15782	17349	15748	15081	15974	15394		16186	20702	15907	15886	19228	16304
ACAd1	Anterior cingulate area dorsal part layer 1	2292	3074	2997	2698	3161	3014		2528	4487	3016	3033	3556	3055
ACAd2/3	Anterior cingulate area dorsal part layer 2/3	3541	4029	4251	3608	4220	3724		3556	4758	4306	3834	5066	4440
ACAd5	Anterior cingulate area dorsal part layer 5	6089	6410	5452	5612	5453	5216		6326	7390	5507	5669	6517	5392
ACAd6a	Anterior cingulate area dorsal part layer 6a	3736	3696	2926	3062	3007	3290		3659	3942	2981	3229	3949	3304
ACAd6b	Anterior cingulate area dorsal part layer 6b	124	140	122	101	133	150		117	125	97	121	140	113
ACAv	Anterior cingulate area ventral part	10435	14105	11657	12716	11670	11970		10720	14816	10619	12107	13184	11830
ACAv1	Anterior cingulate area ventral part layer 1	1424	1758	1729	1775	1810	1908		1592	2676	1839	1881	2168	1652
ACAv2/3	Anterior cingulate area ventral part layer 2/3	2499	3244	2595	2828	2321	2318		2347	3022	2604	2590	3102	2695
ACAv5	Anterior cingulate area ventral part layer 5	4248	6407	5162	5708	5236	5232		4616	6545	4399	5465	5712	5245
ACAv6a	Anterior cingulate area ventral part 6a	1990	2308	1863	2066	1982	2200		1911	2275	1484	1905	1945	1926
ACAv6b	Anterior cingulate area ventral part 6b	274	388	308	339	321	312		254	298	293	266	257	312
PL	Prelimbic area	11234	12874	12161	12179	10579	11327		12891	15463	11440	10801	12054	11491
PL1	Prelimbic area layer 1	1620	1894	1569	2073	1455	1651		2132	2842	1794	1800	1583	1668
PL2/3	Prelimbic area layer 2/3	1916	2106	2229	2092	1943	2133		2030	2596	2110	1953	2466	2205
PL5	Prelimbic area layer 5	4684	5779	5164	5379	4371	4796		5339	6769	4929	4579	5117	4714
PL6a	Prelimbic area layer 6a	2943	3018	3117	2565	2744	2686		3309	3178	2560	2420	2832	2841
PL6b	Prelimbic area layer 6b	71	77	82	70	66	61		81	78	47	49	56	63
ILA	Infralimbic area	3377	4942	5233	4695	4731	4592		3963	4680	4122	4223	4276	4564
ILA1	Infralimbic area layer 1	312	650	471	657	402	529		639	625	575	473	373	463
ILA2/3	Infralimbic area layer 2/3	477	543	786	624	753	537		521	696	610	618	517	638
ILA5	Infralimbic area layer 5	1640	2441	2527	2301	2125	2137		1764	2287	1964	2057	2188	2247
ILA6a	Infralimbic area layer 6a	924	1269	1407	1085	1407	1350		1018	1038	950	1052	1160	1191
ILA6b	Infralimbic area layer 6b	24	39	42	28	44	39		21	34	23	23	38	25
ORB	Orbital area	25760	29881	28377	29519	27474	30552		27337	36686	28663	26182	32489	26115
ORBl	Orbital area lateral part	12442	13491	12766	12173	13012	14250		13178	16483	13662	11695	16626	12420
ORBl1	Orbital area lateral part layer 1	1695	1828	1831	2000	2206	3381		1721	2297	2168	1677	2848	2221
ORBl2/3	Orbital area lateral part layer 2/3	2501	3106	3340	2803	3289	3211		2783	3562	3468	2854	4319	3037
ORBl5	Orbital area lateral part layer 5	5524	5564	4643	4651	4587	5009		5810	6859	5145	4550	5926	4231
ORBl6a	Orbital area lateral part layer 6a	2544	2826	2803	2580	2735	2495		2705	3545	2777	2504	3363	2748
ORBl6b	Orbital area lateral part layer 6b	178	167	149	139	195	154		159	220	104	110	170	183
ORBm	Orbital area medial part	5302	6710	6472	7883	6086	6734		5986	8768	6359	6015	6503	5906
ORBm1	Orbital area medial part layer 1	1069	1533	1262	1967	1334	1339		1473	1835	1353	1171	1338	1389
ORBm2/3	Orbital area medial part layer 2/3	1032	1110	1350	1646	1163	1322		1045	1638	1195	1297	1361	1122
ORBm5	Orbital area medial part layer 5	2070	2849	2689	3212	2509	2809		2259	3833	2704	2493	2679	2348
ORBm6a	Orbital area medial part layer 6a	1111	1202	1150	1051	1060	1251		1193	1447	1094	1035	1113	1032
ORBm6b	Orbital area medial part layer 6b	20	16	21	7	20	13		16	15	13	19	12	15
ORBvl	Orbital area ventrolateral part	8016	9680	9139	9463	8376	9568		8173	11435	8642	8472	9360	7789
ORBvl1	Orbital area ventrolateral part layer 1	1414	2275	1871	2023	1682	1963		1403	1741	1441	1645	1724	1463
ORBvl2/3	Orbital area ventrolateral part layer 2/3	2150	2458	2499	2577	2264	2617		1994	2874	2447	2322	2891	2400
ORBvl5	Orbital area ventrolateral part layer 5	2861	3323	3102	3466	2993	3521		3231	4809	3337	3119	3222	2511
ORBvl6a	Orbital area ventrolateral part layer 6a	1535	1572	1617	1371	1375	1415		1508	1956	1385	1348	1486	1351
ORBvl6b	Orbital area ventrolateral part layer 6b	56	52	50	26	62	52		37	55	32	38	37	64
AI	Agranular insular area	35061	39465	38852	38560	43275	40458		35744	45841	38856	37876	49027	40826
AId	Agranular insular area dorsal part	17051	19090	18936	18748	21134	19818		17803	23262	19460	18174	23548	19925
AId1	Agranular insular area dorsal part layer 1	1552	1759	1859	1817	2474	2594		1464	2494	1814	1731	2309	2158
AId2/3	Agranular insular area dorsal part layer 2/3	3911	4588	4556	4241	5537	4949		3981	5306	4443	4314	6192	5163
AId5	Agranular insular area dorsal part layer 5	6429	6642	6214	6753	6439	6201		6738	8372	6504	6091	7425	6087
AId6a	Agranular insular area dorsal part layer 6a	4911	5717	6118	5776	6393	5800		5357	6836	6552	5880	7311	6211
AId6b	Agranular insular area dorsal part layer 6b	248	384	189	161	291	274		263	254	147	158	311	306
AIp	Agranular insular area posterior part	11051	12785	13103	12207	14429	13427		11056	13731	11854	12214	16883	13626
AIp1	Agranular insular area posterior part layer 1	904	1626	1704	1236	2100	1897		965	1515	1830	1623	2184	1611
AIp2/3	Agranular insular area posterior part layer 2/3	2948	3308	3122	3268	3751	3348		3141	3935	2400	3213	4111	3252
AIp5	Agranular insular area posterior part layer 5	4107	4601	4415	4244	4749	4512		4008	4854	4021	4273	5754	4613
AIp6a	Agranular insular area posterior part layer 6a	2958	3154	3664	3320	3687	3542		2816	3309	3427	3002	4694	3964
AIp6b	Agranular insular area posterior part layer 6b	134	96	198	139	142	128		126	118	176	103	140	186
AIv	Agranular insular area ventral part	6959	7590	6813	7605	7712	7213		6885	8848	7542	7488	8596	7275
AIv1	Agranular insular area ventral part layer 1	603	738	707	706	1105	879		600	976	784	832	1113	968
AIv2/3	Agranular insular area ventral part layer 2/3	2030	2046	1821	2035	2228	2116		2040	2497	2012	2037	2507	2058
AIv5	Agranular insular area ventral part layer 5	3305	3676	3226	3783	3204	3279		3248	4163	3664	3617	3688	3152
AIv6a	Agranular insular area ventral part layer 6a	1001	1110	1050	1074	1155	922		972	1197	1072	996	1267	1086
AIv6b	Agranular insular area ventral part layer 6b	20	20	9	7	20	17		25	15	10	6	21	11
RSP	Retrosplenial area	45896	65826	54757	49399	55869	54849		48023	63273	58430	53538	58869	55612
RSPagl	Retrosplenial area lateral agranular part	11203	15091	13282	11443	12899	12650		11275	11559	14376	12602	14074	13179
RSPagl1	Retrosplenial area lateral agranular part layer 1	1969	2720	2825	2283	2734	2476		1994	2291	2600	2546	3130	3040
RSPagl2/3	Retrosplenial area lateral agranular part layer 2/3	3738	4737	4328	3779	4414	4273		3877	3138	4960	4192	4710	4497
RSPagl5	Retrosplenial area lateral agranular part layer 5	3419	5048	3980	3494	3676	3843		3320	3889	4475	3794	3824	3593
RSPagl6a	Retrosplenial area lateral agranular part layer 6a	1926	2397	1997	1756	1866	1910		1951	2022	2171	1948	2233	1926
RSPagl6b	Retrosplenial area lateral agranular part layer 6b	151	189	152	131	209	148		133	219	170	122	177	123
RSPd	Retrosplenial area dorsal part	16442	22700	19223	17236	19295	19022		17105	18517	20489	18778	20380	19604
RSPd1	Retrosplenial area dorsal part layer 1	3497	4691	4436	3922	4792	4508		3653	3789	4799	4462	4974	5133
RSPd2/3	Retrosplenial area dorsal part layer 2/3	5174	6293	6163	5526	5994	5766		5700	5197	6091	5657	6462	6559
RSPd5	Retrosplenial area dorsal part layer 5	4367	7031	5176	4503	4902	5180		4323	5484	5788	5174	5200	4678
RSPd6a	Retrosplenial area dorsal part layer 6a	3251	4564	3343	3185	3481	3446		3317	3864	3692	3385	3595	3133
RSPd6b	Retrosplenial area dorsal part layer 6b	153	121	105	100	126	122		112	183	119	100	149	101
RSPv	Retrosplenial area ventral part	18251	28035	22252	20720	23675	23177		19643	33197	23565	22158	24415	22829
RSPv1	Retrosplenial area ventral part layer 1	4869	6715	6091	5721	6981	6313		5255	7226	6961	6060	7101	7061
RSPv2/3	Retrosplenial area ventral part layer 2/3	5704	7550	6316	5817	6407	6378		6092	7774	6768	6607	6827	6284
RSPv5	Retrosplenial area ventral part layer 5	5434	9607	7122	6530	7202	7373		5913	12746	7109	6932	7424	6660
RSPv6a	Retrosplenial area ventral part layer 6a	2071	3871	2526	2483	2823	2856		2196	5192	2550	2363	2872	2652
RSPv6b	Retrosplenial area ventral part layer 6b	173	292	197	169	262	257		187	259	177	196	191	172
PTLp	Posterior parietal association areas	13327	15825	13638	12923	15028	14353		13426	16223	14574	14277	17562	15377
VISa	Anterior area	7945	9544	8088	7908	8973	8546		8106	9465	8864	8667	10521	9407
VISa1	Anterior area layer 1	1238	1778	1721	1506	1787	1633		1242	1770	1783	1921	1949	1748
VISa2/3	Anterior area layer 2/3	2870	3446	3157	2969	3490	3323		3079	3386	3540	3237	4022	3958
VISa4	Anterior area layer 4	586	682	456	597	593	631		636	734	613	532	726	680
VISa5	Anterior area layer 5	1837	2232	1539	1641	1686	1709		1808	2128	1607	1713	2097	1680
VISa6a	Anterior area layer 6a	1195	1222	1059	1039	1150	1057		1144	1256	1157	1117	1518	1161
VISa6b	Anterior area layer 6b	219	184	156	156	267	193		197	191	164	147	209	180
VISrl	Rostrolateral visual area	5382	6281	5550	5015	6055	5807		5320	6758	5710	5610	7041	5970
VISrl1	Rostrolateral area layer 1	865	1306	1131	993	1359	1296		766	1386	1178	1318	1373	1236
VISrl2/3	Rostrolateral area layer 2/3	1770	1966	1927	1703	2176	2038		1815	2073	2060	1934	2454	2152
VISrl4	Rostrolateral area layer 4	532	558	518	390	556	493		562	692	551	471	611	482
VISrl5	Rostrolateral area layer 5	1298	1518	1105	1183	1096	1205		1194	1636	1062	1105	1473	1155
VISrl6a	Rostrolateral area layer 6a	760	753	718	611	716	654		820	810	716	663	962	781
VISrl6b	Rostrolateral area layer 6b	157	180	151	135	152	121		163	161	143	119	168	164
TEa	Temporal association areas	14655	17661	16784	15522	16037	17274		16358	17363	17220	15271	18518	17410
TEa1	Temporal association areas layer 1	1871	2214	2479	2054	2063	2296		2166	1878	2016	2151	2446	2644
TEa2/3	Temporal association areas layer 2/3	3607	4308	4255	3858	3978	4266		3829	3859	4101	4019	4371	4291
TEa4	Temporal association areas layer 4	1336	1531	1376	1325	1325	1398		1469	1687	1708	1199	1515	1412
TEa5	Temporal association areas layer 5	4447	5800	5237	4935	5227	5669		5070	6136	5746	4750	6315	5293
TEa6a	Temporal association areas layer 6a	2962	3289	2986	2896	2952	3127		3268	3314	3207	2687	3330	3177
TEa6b	Temporal association areas layer 6b	432	519	451	454	492	518		556	489	442	465	541	593
PERI	Perirhinal area	3625	4184	3966	4150	4047	4579		3631	4349	4133	3791	4934	4555
PERI1	Perirhinal area layer 1	620	903	779	727	720	935		454	828	898	902	893	843
PERI2/3	Perirhinal area layer 2/3	1528	1829	1686	1890	1806	2057		1669	1882	1726	1563	2361	1978
PERI5	Perirhinal area layer 5	1041	1013	1081	1127	1137	1197		1053	1201	1103	911	1245	1266
PERI6a	Perirhinal area layer 6a	354	353	357	332	319	312		376	357	337	332	353	385
PERI6b	Perirhinal area layer 6b	82	86	63	74	65	78		79	81	69	83	82	83
ECT	Ectorhinal area	9248	10137	10022	10105	9965	10629		8985	9949	9947	9328	11748	10347
ECT1	Ectorhinal area/Layer 1	723	832	790	872	796	906		730	866	1003	853	1154	913
ECT2/3	Ectorhinal area/Layer 2/3	2336	2695	2706	2766	2670	3119		2214	2464	2706	2447	3318	2711
ECT5	Ectorhinal area/Layer 5	2971	3441	3478	3315	3294	3510		2873	3513	3255	3058	4335	3359
ECT6a	Ectorhinal area/Layer 6a	2897	2862	2724	2813	2860	2750		2797	2731	2691	2620	2698	2964
ECT6b	Ectorhinal area/Layer 6b	321	307	324	339	345	344		371	375	292	350	243	400
OLF	Olfactory areas	294104	421790	417088	478556	499008	544702		244369	393354	460720	450885	533417	545687
MOB	Main olfactory bulb	166581	274596	252605	319313	332404	373948		120718	232917	309543	297892	361328	363249
AOB	Accessory olfactory bulb	4118	5704	4174	5260	5681	4855		3212	6469	4395	4683	5659	5707
AOBgl	Accessory olfactory bulb glomerular layer	1436	1637	1245	1305	1214	1528		1225	1372	1394	1264	1830	1323
AOBgr	Accessory olfactory bulb granular layer	884	1180	1179	2106	1768	1258		569	2064	1127	1117	1951	1827
AOBmi	Accessory olfactory bulb mitral layer	1798	2887	1750	1849	2699	2069		1418	3033	1874	2302	1878	2557
AON	Anterior olfactory nucleus	19189	21691	23852	23011	24500	23241		21271	26675	20895	19989	28605	23380
TT	Taenia tecta	5455	8912	9259	8901	9483	8150		7566	8865	6484	7182	8762	8509
TTd	Taenia tecta dorsal part	2961	4382	4418	4320	3932	3678		3878	3823	2482	3510	4072	3757
TTv	Taenia tecta ventral part	2494	4530	4841	4581	5551	4472		3688	5042	4002	3672	4690	4752
DP	Dorsal peduncular area	2484	3193	3163	3002	2978	2853		2758	3397	2748	2545	3179	2888
PIR	Piriform area	43791	48193	47057	47836	46866	46121		37571	51899	40688	45440	51064	47475
NLOT	Nucleus of the lateral olfactory tract	1097	1087	1078	970	1022	1106		872	1835	1118	989	1128	1095
NLOT1	Nucleus of the lateral olfactory tract molecular layer	224	225	215	251	194	239		196	557	255	206	321	265
NLOT2	Nucleus of the lateral olfactory tract pyramidal layer	563	607	537	473	566	608		427	917	610	539	453	543
NLOT3	Nucleus of the lateral olfactory tract layer 3	310	255	326	246	262	259		249	361	253	244	354	287
COA	Cortical amygdalar area	15680	17698	16997	14821	15672	16775		15676	11403	14998	14770	21714	21443
COAa	Cortical amygdalar area anterior part	2273	2699	2521	2313	2869	2503		1985	2789	2401	2468	2852	3070
COAp	Cortical amygdalar area posterior part	13407	14999	14476	12508	12803	14272		13691	8614	12597	12302	18862	18373
COApl	Cortical amygdalar area posterior part lateral zone	4957	5576	5662	4697	5247	5306		4771	3871	4729	4995	8101	7382
COApm	Cortical amygdalar area posterior part medial zone	8450	9423	8814	7811	7556	8966		8920	4743	7868	7307	10761	10991
PAA	Piriform-amygdalar area	3684	4022	4022	3572	3962	3739		2593	3526	2924	3460	3690	4085
TR	Postpiriform transition area	6268	6026	8715	6327	5553	7024		6341	5546	6664	6267	8375	9370
HPF	Hippocampal formation	190012	245488	227211	221902	226102	244511		196423	244449	222809	205193	241942	255999
HIP	Hippocampal region	112759	142909	129602	126960	132812	145154		112140	154637	132502	122942	144115	149854
CA	Ammon's horn	86674	98763	86679	85832	89135	95345		84581	106818	89342	80871	89402	100920
CA1	Field CA1	49327	56824	48051	48998	48812	52067		48511	59383	50782	46764	53709	54257
CA2	Field CA2	2209	2541	2246	2141	2345	2318		2071	3049	1987	2091	2293	2605
CA3	Field CA3	35138	39398	36382	34693	37978	40960		33999	44386	36573	32016	33400	44058
DG	Dentate gyrus	25051	42494	41354	39579	42177	48845		26334	46768	41636	40597	53277	47125
DG-mo	Dentate gyrus molecular layer	11189	17713	16830	16569	16661	19993		10771	24945	17650	16059	23896	19075
DG-po	Dentate gyrus polymorph layer	5992	10283	10508	9771	11389	12557		6290	6840	9599	10561	10834	12488
DG-sg	Dentate gyrus granule cell layer	7870	14498	14016	13239	14127	16295		9273	14983	14387	13977	18547	15562
FC	Fasciola cinerea	474	900	867	943	853	552		581	545	963	952	916	891
IG	Induseum griseum	560	752	702	606	647	412		644	506	561	522	520	918
RHP	Retrohippocampal region	75708	99673	95104	92401	90682	96947		82393	87347	87834	80022	95204	103343
ENT	Entorhinal area	50220	60924	61698	58115	56873	61188		54048	52027	54710	50776	60288	65544
ENTl	Entorhinal area lateral part	32256	34266	34897	33319	33135	35155		32039	35239	32117	30664	35919	37069
ENTl1	Entorhinal area lateral part layer 1	2084	2479	3008	2499	3292	2648		2563	2087	2981	2464	3377	3254
ENTl2	Entorhinal area lateral part layer 2	7431	7265	7684	6782	5989	7471		6535	7545	6853	6558	7662	7302
ENTl3	Entorhinal area lateral part layer 3	7467	8008	8208	7953	7239	7768		7323	8315	7103	7047	8112	8083
ENTl5	Entorhinal area lateral part layer 5	9240	9487	9581	9756	9905	10348		9057	10133	9159	8713	10298	10883
ENTl6a	Entorhinal area lateral part layer 6a	6034	7027	6416	6329	6710	6920		6561	7159	6021	5882	6470	7547
ENTm	Entorhinal area medial part dorsal zone	17964	26658	26801	24796	23738	26033		22009	16788	22593	20112	24369	28475
ENTm1	Entorhinal area medial part dorsal zone layer 1	3439	4672	5456	5092	4859	5317		4572	1757	4895	4010	5316	5992
ENTm2	Entorhinal area medial part dorsal zone layer 2	4809	6758	7212	6525	6078	6731		6578	3225	5942	5416	6182	7103
ENTm3	Entorhinal area medial part dorsal zone layer 3	4239	6393	5886	5293	5117	5626		5025	3834	4718	4368	5449	6424
ENTm5	Entorhinal area medial part dorsal zone layer 5	3592	5347	5217	4848	4844	5289		3729	4930	4346	3937	4681	5487
ENTm6	Entorhinal area medial part dorsal zone layer 6	1885	3488	3030	3038	2840	3070		2105	3042	2692	2381	2741	3469
PAR	Parasubiculum	3909	5271	4667	5250	4591	5011		4575	2195	4406	4164	4843	5384
POST	Postsubiculum	4298	7636	6057	5927	6239	6470		5348	5156	5761	5487	6183	6858
PRE	Presubiculum	2721	4412	4145	4502	4160	4294		3016	3818	4120	3284	3577	4572
SUB	Subiculum	4529	8594	7609	7771	7349	8343		5173	11916	7949	6493	9459	8486
ProS	Prosubiculum	5249	7023	6073	5715	6336	6346		5743	7979	6680	5356	6977	7196
HATA	Hippocampo-amygdalar transition area	3478	4164	3405	3700	3786	3815		3258	3513	2889	3049	2407	3848
APr	Area prostriata	1304	1649	1450	1421	1348	1480		1232	743	1319	1413	1470	1455
CTXsp	Cortical subplate	55656	60605	59585	55198	58798	57818		48042	59869	52881	52581	72222	67653
CLA	Claustrum	3521	4613	4933	4889	4699	4803		3409	5247	4266	3973	5725	4728
EP	Endopiriform nucleus	17516	19082	18528	17144	19713	17443		15324	17349	17023	16652	21607	21859
EPd	Endopiriform nucleus dorsal part	11759	12638	12074	11292	13297	12192		10473	12262	11614	10420	14251	14880
EPv	Endopiriform nucleus ventral part	5757	6444	6454	5852	6416	5251		4851	5087	5409	6232	7356	6979
LA	Lateral amygdalar nucleus	3410	4427	3565	3426	3934	3903		2828	4690	2961	3121	3049	3908
BLA	Basolateral amygdalar nucleus	10751	10260	10354	9301	9447	10037		8421	11720	8870	9276	12622	11443
BLAa	Basolateral amygdalar nucleus anterior part	4131	3979	3752	3428	3396	3910		3113	5917	3135	3232	3991	4010
BLAp	Basolateral amygdalar nucleus posterior part	4593	4098	4527	4140	3775	4166		3760	3643	3799	4048	5633	4725
BLAv	Basolateral amygdalar nucleus ventral part	2027	2183	2075	1733	2276	1961		1548	2160	1936	1996	2998	2708
BMA	Basomedial amygdalar nucleus	8750	10017	9300	8993	9841	9467		7915	9943	8814	8864	13808	11336
BMAa	Basomedial amygdalar nucleus anterior part	3944	5141	4541	4846	5305	4708		3668	4868	4736	4710	6636	5907
BMAp	Basomedial amygdalar nucleus posterior part	4806	4876	4759	4147	4536	4759		4247	5075	4078	4154	7172	5429
PA	Posterior amygdalar nucleus	9102	9027	10045	8697	8106	9359		8086	8219	8585	8082	12410	11052
CNU	Cerebral nuclei	129931	207505	186211	189223	194835	194990		121325	220441	168676	156804	223846	209358
STR	Striatum	104349	171408	157467	160122	159276	158064		96145	179295	144262	131119	182997	173388
STRd	Striatum dorsal region	43125	86508	76580	80863	77576	76136		40138	100527	68681	60321	93510	84836
CP	Caudoputamen	43125	86508	76580	80863	77576	76136		40138	100527	68681	60321	93510	84836
STRv	Striatum ventral region	29792	40668	40020	39471	36988	36810		27027	36091	34929	34616	38583	40179
ACB	Nucleus accumbens	14563	20577	21004	20163	19441	19050		14414	19787	19449	18896	21684	21517
FS	Fundus of striatum	3146	3721	3005	3351	3246	3532		2555	2901	3000	2503	4275	3737
OT	Olfactory tubercle	12083	16370	16011	15957	14301	14228		10058	13403	12480	13217	12624	14925
LSX	Lateral septal complex	4189	8851	7473	6765	8412	9642		3063	9538	9751	7053	10087	9805
LS	Lateral septal nucleus	3323	6637	5906	5388	6346	6675		2392	7738	8076	5528	7218	7593
LSc	Lateral septal nucleus caudal (caudodorsal) part	82	691	598	662	772	713		216	1220	1440	532	401	1198
LSr	Lateral septal nucleus rostral (rostroventral) part	2394	4190	3875	3401	4031	4384		1590	4601	5043	3570	4824	4827
LSv	Lateral septal nucleus ventral part	847	1756	1433	1325	1543	1578		586	1917	1593	1426	1993	1568
SF	Septofimbrial nucleus	826	2033	1478	1320	1916	2831		605	1587	1566	1448	2709	2022
SH	Septohippocampal nucleus	40	181	89	57	150	136		66	213	109	77	160	190
sAMY	Striatum-like amygdalar nuclei	17982	22259	21816	21837	23152	22558		17375	19099	20443	19343	26573	25163
AAA	Anterior amygdalar area	2752	2860	2263	2054	2934	2726		2291	3078	2024	2212	3354	3205
BA	Bed nucleus of the accessory olfactory tract	54	55	54	51	20	38		50	53	38	28	30	48
CEA	Central amygdalar nucleus	4344	5603	4968	5082	5559	5894		4091	6210	4921	4374	6435	5927
CEAc	Central amygdalar nucleus capsular part	882	1415	1193	1072	1222	1268		870	1636	1061	979	1304	1296
CEAl	Central amygdalar nucleus lateral part	722	1180	940	1012	1058	1101		686	1162	893	802	1134	1194
CEAm	Central amygdalar nucleus medial part	2740	3008	2835	2998	3279	3525		2535	3412	2967	2593	3997	3437
IA	Intercalated amygdalar nucleus	1672	2474	2790	2662	2423	2939		1347	1452	2207	1847	2333	2903
MEA	Medial amygdalar nucleus	9160	11267	11741	11988	12216	10961		9596	8306	11253	10882	14421	13080
PAL	Pallidum	25582	36097	28744	29101	35559	36926		25180	41146	24414	25685	40849	35970
PALd	Pallidum dorsal region	179	863	1038	882	1006	768		128	1465	826	519	1122	866
GPe	Globus pallidus external segment	146	495	773	709	697	461		99	769	691	397	878	480
GPi	Globus pallidus internal segment	33	368	265	173	309	307		29	696	135	122	244	386
PALv	Pallidum ventral region	13250	16529	12713	13813	14387	14642		12792	17562	11121	11616	15492	14939
SI	Substantia innominata	11387	14630	11224	12268	12726	13048		11038	15511	10018	10347	13488	13300
MA	Magnocellular nucleus	1863	1899	1489	1545	1661	1594		1754	2051	1103	1269	2004	1639
PALm	Pallidum medial region	4122	5946	4793	4043	7431	8688		3928	7615	4080	4443	10492	7840
MSC	Medial septal complex	3586	4473	3338	3293	5404	6105		3409	6365	3179	3218	8060	6239
MS	Medial septal nucleus	1158	1230	1125	660	1832	2209		1030	1702	1293	1208	3286	2204
NDB	Diagonal band nucleus	2428	3243	2213	2633	3572	3896		2379	4663	1886	2010	4774	4035
TRS	Triangular nucleus of septum	536	1473	1455	750	2027	2583		519	1250	901	1225	2432	1601
PALc	Pallidum caudal region	6228	9617	7523	8059	9826	9795		6448	9987	6201	7080	10601	9272
BST	Bed nuclei of the stria terminalis	6114	9416	7484	7920	9441	9430		6261	9861	6160	7006	10341	9065
BAC	Bed nucleus of the anterior commissure	114	201	39	139	385	365		187	126	41	74	260	207
BS	Brain stem	189371	357422	292800	259593	317065	319969		200352	289200	252583	219492	312015	316149
IB	Interbrain	52135	102954	88979	86097	95137	95701		54783	105155	72557	67792	98206	99575
TH	Thalamus	37608	66337	59890	55784	62735	62556		39733	64890	43938	41968	61786	66445
DORsm	Thalamus sensory-motor cortex related	17340	28633	26584	25337	24973	26678		18566	25583	19217	18065	25503	28033
VENT	Ventral group of the dorsal thalamus	10868	17660	17959	17382	16166	17110		12383	17082	11164	11800	16852	17873
VAL	Ventral anterior-lateral complex of the thalamus	422	2101	1948	1900	1507	2000		786	1277	1163	1107	2142	1949
VM	Ventral medial nucleus of the thalamus	133	272	315	182	227	338		85	526	221	222	324	382
VP	Ventral posterior complex of the thalamus	9817	14005	14678	14271	13651	13770		10883	14260	9009	9580	12991	14438
VPL	Ventral posterolateral nucleus of the thalamus	2357	4319	4075	4032	3830	4245		3222	4616	2221	2334	4205	4024
VPLpc	Ventral posterolateral nucleus of the thalamus parvicellular part	20	108	107	41	62	70		41	94	25	59	8	53
VPM	Ventral posteromedial nucleus of the thalamus	6985	8899	9833	9707	9167	8870		7178	9103	6216	6478	8329	9842
VPMpc	Ventral posteromedial nucleus of the thalamus parvicellular part	455	679	663	491	592	585		442	447	547	709	449	519
PoT	Posterior triangular thalamic nucleus	496	1282	1018	1029	781	1002		629	1019	771	891	1395	1104
SPF	Subparafascicular nucleus	376	614	252	252	350	285		374	492	135	257	250	230
SPFm	Subparafascicular nucleus magnocellular part	250	308	79	63	144	102		231	425	48	92	37	52
SPFp	Subparafascicular nucleus parvicellular part	126	306	173	189	206	183		143	67	87	165	213	178
SPA	Subparafascicular area	165	380	266	240	269	329		184	407	180	225	144	299
PP	Peripeduncular nucleus	108	156	165	101	180	307		41	70	159	75	200	262
GENd	Geniculate group dorsal thalamus	5823	9823	7942	7362	8008	8647		5584	7532	7579	5708	8057	9369
MG	Medial geniculate complex	4760	6540	4423	4389	4779	5661		4428	3947	5482	3833	5752	6493
MGd	Medial geniculate complex dorsal part	1396	1440	878	940	1267	1125		1132	1265	1372	811	1070	1348
MGv	Medial geniculate complex ventral part	2083	2693	1848	1868	1912	2377		1983	1621	2565	1711	2543	2813
MGm	Medial geniculate complex medial part	1281	2407	1697	1581	1600	2159		1313	1061	1545	1311	2139	2332
LGd	Dorsal part of the lateral geniculate complex	1063	3283	3519	2973	3229	2986		1156	3585	2097	1875	2305	2876
LGd-sh	Dorsal part of the lateral geniculate complex shell	625	1058	1022	855	889	1009		573	1085	723	620	632	960
LGd-co	Dorsal part of the lateral geniculate complex core	404	1818	2117	1753	1952	1738		536	2094	1163	1035	1295	1635
LGd-ip	Dorsal part of the lateral geniculate complex ipsilateral zone	34	407	380	365	388	239		47	406	211	220	378	281
DORpm	Thalamus polymodal association cortex related	18696	34689	31085	28305	35129	33002		19740	36564	22547	21959	33572	35696
LAT	Lateral group of the dorsal thalamus	3706	8192	6717	7076	8499	6807		3867	11117	5289	4921	8340	7057
LP	Lateral posterior nucleus of the thalamus	695	1844	1806	1890	2032	1832		810	3881	1495	1261	2465	2000
PO	Posterior complex of the thalamus	979	2387	2439	2639	2688	2175		697	3933	1385	1448	2490	2088
POL	Posterior limiting nucleus of the thalamus	585	1457	985	729	1231	944		876	879	593	668	927	902
SGN	Suprageniculate nucleus	1420	2354	1345	1651	2332	1702		1469	2169	1725	1437	2300	1931
Eth	Ethmoid nucleus of the thalamus	27	150	142	167	216	154		15	255	91	107	158	136
ATN	Anterior group of the dorsal thalamus	2681	4994	5014	3757	5757	5951		3126	5371	4300	3470	5806	6903
AV	Anteroventral nucleus of thalamus	653	871	836	880	905	1286		599	1254	821	646	1704	1239
AM	Anteromedial nucleus	11	109	295	231	147	228		8	240	164	72	247	193
AMd	Anteromedial nucleus dorsal part	6	69	206	178	101	150		6	153	141	56	188	133
AMv	Anteromedial nucleus ventral part	5	40	89	53	46	78		2	87	23	16	59	60
AD	Anterodorsal nucleus	418	515	739	403	1014	943		410	707	488	445	720	976
IAM	Interanteromedial nucleus of the thalamus	3	8	2	8	10	2		0	16	8	1	6	8
IAD	Interanterodorsal nucleus of the thalamus	1	45	34	57	22	39		3	42	26	20	34	21
LD	Lateral dorsal nucleus of thalamus	1595	3446	3108	2178	3659	3453		2106	3112	2793	2286	3095	4466
MED	Medial group of the dorsal thalamus	275	781	1077	1069	1029	1098		301	1073	1038	817	1655	1350
IMD	Intermediodorsal nucleus of the thalamus	7	28	85	73	40	64		2	61	89	66	125	104
MD	Mediodorsal nucleus of thalamus	62	438	416	463	469	538		54	430	368	344	916	713
SMT	Submedial nucleus of the thalamus	72	96	120	110	66	84		27	300	139	116	169	74
PR	Perireunensis nucleus	134	219	456	423	454	412		218	282	442	291	445	459
MTN	Midline group of the dorsal thalamus	166	894	784	814	1002	964		97	977	661	701	1039	1085
PVT	Paraventricular nucleus of the thalamus	50	520	411	475	588	546		35	487	349	380	681	694
PT	Parataenial nucleus	32	171	91	121	181	177		22	150	62	96	104	126
RE	Nucleus of reuniens	68	134	213	171	157	167		32	270	230	185	182	197
Xi	Xiphoid thalamic nucleus	16	69	69	47	76	74		8	70	20	40	72	68
ILM	Intralaminar nuclei of the dorsal thalamus	958	2286	2263	2138	2211	2665		1035	2436	2028	1570	2278	2519
RH	Rhomboid nucleus	1	31	18	13	17	10		2	12	15	7	11	18
CM	Central medial nucleus of the thalamus	16	82	117	122	82	127		13	74	117	98	200	121
PCN	Paracentral nucleus	48	249	297	295	277	270		106	209	206	129	261	200
CL	Central lateral nucleus of the thalamus	40	328	314	263	288	263		69	416	199	132	227	343
PF	Parafascicular nucleus	30	269	415	477	343	622		50	1083	452	395	607	551
PIL	Posterior intralaminar thalamic nucleus	823	1327	1102	968	1204	1373		795	642	1039	809	972	1286
RT	Reticular nucleus of the thalamus	8963	13338	12695	10468	13005	12102		9250	12464	6976	7962	11060	13603
GENv	Geniculate group ventral thalamus	443	1231	822	1094	1243	1192		612	807	916	821	1524	1107
IGL	Intergeniculate leaflet of the lateral geniculate complex	201	441	214	399	344	384		206	175	273	316	237	329
IntG	Intermediate geniculate nucleus	18	76	40	81	96	131		57	10	101	86	218	110
LGv	Ventral part of the lateral geniculate complex	219	710	561	610	801	670		349	603	531	412	1049	665
SubG	Subgeniculate nucleus	5	4	7	4	2	7		0	19	11	7	20	3
EPI	Epithalamus	1504	2973	1713	1889	2383	2223		1452	2319	1339	1697	1870	2072
MH	Medial habenula	1196	1965	1231	1264	1564	1503		997	1362	964	1149	788	1324
LH	Lateral habenula	508	1008	482	625	819	720		455	957	375	548	1082	748
HY	Hypothalamus	14527	36617	29089	30313	32402	33145		15050	40265	28619	25824	36420	33130
PVZ	Periventricular zone	3859	5919	6020	6502	5478	5332		4184	3255	6084	5574	7385	6314
SO	Supraoptic nucleus	51	138	107	95	80	92		57	193	110	86	80	169
ASO	Accessory supraoptic group	0	2	0	1	3	0		0	9	0	1	3	1
PVH	Paraventricular hypothalamic nucleus	200	726	779	886	691	805		149	876	768	577	942	923
PVa	Periventricular hypothalamic nucleus anterior part	12	176	176	241	122	192		14	267	176	154	227	165
PVi	Periventricular hypothalamic nucleus intermediate part	164	604	534	533	602	580		120	561	617	541	966	662
ARH	Arcuate hypothalamic nucleus	3432	4273	4424	4746	3980	3663		3844	1349	4413	4215	5167	4394
PVR	Periventricular region	3028	7398	6093	6696	7081	7192		3038	8003	6306	5779	7624	6595
ADP	Anterodorsal preoptic nucleus	36	234	145	132	178	181		27	301	195	84	246	141
AVP	Anteroventral preoptic nucleus	142	316	224	317	286	329		82	235	230	233	321	323
AVPV	Anteroventral periventricular nucleus	96	583	470	571	530	475		94	766	431	349	610	439
DMH	Dorsomedial nucleus of the hypothalamus	232	957	1304	1278	1056	1044		145	252	1234	986	1399	991
MEPO	Median preoptic nucleus	46	113	148	87	76	75		25	54	123	68	122	59
MPO	Medial preoptic area	510	1446	920	963	1356	1311		466	1650	1081	920	1283	1228
OV	Vascular organ of the lamina terminalis	4	24	28	19	43	23		10	35	16	11	12	22
PD	Posterodorsal preoptic nucleus	56	42	138	157	90	92		39	49	70	132	102	73
PS	Parastrial nucleus	83	316	161	270	378	286		136	478	162	194	310	320
PVp	Periventricular hypothalamic nucleus posterior part	1249	1784	1119	1293	1497	1875		1419	2447	1248	1476	1342	1290
PVpo	Periventricular hypothalamic nucleus preoptic part	432	894	879	857	827	844		409	532	778	760	937	870
SBPV	Subparaventricular zone	29	157	140	145	131	128		28	331	136	112	172	185
SCH	Suprachiasmatic nucleus	10	175	172	277	316	216		14	304	244	206	388	304
SFO	Subfornical organ	0	24	3	26	13	16		0	14	18	3	83	24
VMPO	Ventromedial preoptic nucleus	15	113	92	100	80	84		6	150	121	63	107	67
VLPO	Ventrolateral preoptic nucleus	88	220	150	204	224	213		138	405	219	182	190	259
MEZ	Hypothalamic medial zone	1919	7487	5294	4816	6042	6423		2009	11115	5205	4886	6153	6486
AHN	Anterior hypothalamic nucleus	68	593	269	279	445	409		95	1059	280	290	488	576
MBO	Mammillary body	611	2659	1693	1227	1707	2003		726	5132	1640	1617	1676	1720
LM	Lateral mammillary nucleus	37	171	154	59	119	122		29	235	116	113	121	107
MM	Medial mammillary nucleus	413	1309	903	521	857	1083		510	3721	877	870	812	891
MMme	Medial mammillary nucleus median part	117	269	215	193	282	202		152	1156	215	186	231	261
MMl	Medial mammillary nucleus lateral part	41	303	178	75	159	241		26	557	155	208	157	158
MMm	Medial mammillary nucleus medial part	44	193	162	79	156	193		54	1529	219	160	88	181
MMp	Medial mammillary nucleus posterior part	35	133	108	30	55	77		34	213	78	78	65	54
MMd	Medial mammillary nucleus dorsal part	176	411	240	144	205	370		244	266	210	238	271	237
SUM	Supramammillary nucleus	75	579	367	289	312	379		96	615	279	352	328	318
TM	Tuberomammillary nucleus	86	600	269	358	419	419		91	561	368	282	415	404
TMd	Tuberomammillary nucleus dorsal part	28	243	128	127	167	155		54	297	153	93	169	142
TMv	Tuberomammillary nucleus ventral part	58	357	141	231	252	264		37	264	215	189	246	262
MPN	Medial preoptic nucleus	526	1392	1203	1275	1345	1351		565	1267	1134	1207	1429	1543
PMd	Dorsal premammillary nucleus	15	165	80	108	102	197		22	612	77	65	66	103
PMv	Ventral premammillary nucleus	170	705	438	494	667	618		188	496	429	395	573	541
PVHd	Paraventricular hypothalamic nucleus descending division	8	181	127	129	153	155		18	339	127	90	131	170
VMH	Ventromedial hypothalamic nucleus	153	302	650	513	445	358		107	352	662	339	655	584
PH	Posterior hypothalamic nucleus	368	1490	834	791	1178	1332		288	1858	856	883	1135	1249
LZ	Hypothalamic lateral zone	2877	9141	6360	6837	7895	7881		3198	10701	5701	5291	8488	7843
LHA	Lateral hypothalamic area	1238	4412	3261	3254	3804	3927		1630	5479	2677	2503	3741	3873
LPO	Lateral preoptic area	1101	2011	1168	1293	1659	1796		1025	2362	1089	1158	1791	1583
PST	Preparasubthalamic nucleus	9	17	11	20	16	12		1	28	9	10	11	28
PSTN	Parasubthalamic nucleus	64	313	209	237	294	304		62	398	148	147	261	279
PeF	Perifornical nucleus	44	333	219	220	273	231		66	356	196	154	185	283
RCH	Retrochiasmatic area	14	81	53	87	89	70		2	183	72	54	92	74
STN	Subthalamic nucleus	17	56	31	28	70	55		12	117	22	20	22	48
TU	Tuberal nucleus	181	951	786	1022	840	802		198	523	943	813	1024	838
ZI	Zona incerta	209	967	622	676	850	684		202	1255	545	432	1361	837
FF	Fields of Forel	6	56	41	45	50	33		19	82	36	35	62	39
ME	Median eminence	411	403	358	462	436	786		91	23	515	83	587	389
MB	Midbrain	80254	143777	119548	110340	140577	138381		86353	115851	119449	101495	139600	139903
MBsen	Midbrain sensory related	46140	66571	59127	53744	69922	63446		49136	36530	58026	50007	60508	67213
SCs	Superior colliculus sensory related	17397	19943	17618	17764	18751	17449		18726	18094	18817	15872	16803	19965
SCop	Superior colliculus optic layer	5001	5664	3917	4651	5184	5140		4758	4651	5085	4362	5273	5760
SCsg	Superior colliculus superficial gray layer	9766	10714	9785	9199	10142	9361		10460	10756	10092	8835	8971	10565
SCzo	Superior colliculus zonal layer	2630	3565	3916	3914	3425	2948		3508	2687	3640	2675	2559	3640
IC	Inferior colliculus	27990	44905	40488	35269	49506	44213		29724	17710	37787	33486	42429	45744
ICc	Inferior colliculus central nucleus	7942	11284	10745	9380	12286	12042		7452	4025	10067	8981	11854	12285
ICd	Inferior colliculus dorsal nucleus	10045	15605	13592	12366	18820	14535		11269	8448	12434	12209	12609	15739
ICe	Inferior colliculus external nucleus	10003	18016	16151	13523	18400	17636		11003	5237	15286	12296	17966	17720
NB	Nucleus of the brachium of the inferior colliculus	699	1381	828	560	1424	1516		658	308	1116	529	933	1245
SAG	Nucleus sagulum	35	278	139	103	163	195		8	229	207	76	235	188
PBG	Parabigeminal nucleus	6	31	27	14	31	54		9	151	76	27	79	46
MEV	Midbrain trigeminal nucleus	2	12	10	17	10	13		2	10	10	5	17	13
SCO	Subcommissural organ	11	21	17	17	37	6		9	28	13	12	12	12
MBmot	Midbrain motor related	23069	51180	39243	38756	45394	48350		25007	60247	41236	34878	54297	48156
SNr	Substantia nigra reticular part	32	231	256	230	311	249		83	284	190	140	279	268
VTA	Ventral tegmental area	23	209	192	124	200	179		26	334	113	73	176	164
PN	Paranigral nucleus	1	6	1	2	6	3		1	5	2	1	5	6
RR	Midbrain reticular nucleus retrorubral area	2	64	98	72	75	62		5	89	78	86	85	101
MRN	Midbrain reticular nucleus	3346	9232	7940	7293	8326	8932		4146	8355	6798	6145	8682	8450
SCm	Superior colliculus motor related	8022	16058	11218	11683	13770	15022		7507	31135	14306	11581	19737	15781
SCdg	Superior colliculus motor related deep gray layer	706	2612	2105	2317	2264	2111		888	7298	2097	1781	3604	2591
SCdw	Superior colliculus motor related deep white layer	213	627	585	671	727	530		286	1772	536	557	956	767
SCiw	Superior colliculus motor related intermediate white layer	1209	3980	2635	2867	3360	3380		1401	11989	3487	2878	5151	3637
SCig	Superior colliculus motor related intermediate gray layer	5894	8839	5893	5828	7419	9001		4932	10076	8186	6365	10026	8786
PAG	Periaqueductal gray	5673	12635	10604	10547	11804	11878		6849	12343	11518	9575	13385	12134
PRC	Precommissural nucleus	44	177	145	157	184	224		35	653	208	143	531	278
INC	Interstitial nucleus of Cajal	4	6	16	14	9	26		4	45	8	11	14	16
ND	Nucleus of Darkschewitsch	19	91	51	46	48	105		14	85	40	37	63	32
Su3	Supraoculomotor periaqueductal gray	182	236	87	62	76	439		155	109	185	113	244	189
PRT	Pretectal region	3389	7668	5312	5324	6553	6824		3328	5408	4482	4176	6767	6809
APN	Anterior pretectal nucleus	610	3194	2526	2661	2812	3466		786	3542	2151	2080	3447	3490
MPT	Medial pretectal area	176	289	152	175	210	190		109	51	163	145	213	262
NOT	Nucleus of the optic tract	1208	1473	982	957	1339	1394		1082	693	908	822	1578	1259
NPC	Nucleus of the posterior commissure	602	1216	795	738	1047	816		573	563	572	516	735	838
OP	Olivary pretectal nucleus	146	405	201	303	337	359		184	259	242	262	373	392
PPT	Posterior pretectal nucleus	515	821	567	434	674	512		527	277	376	308	395	512
RPF	Retroparafascicular nucleus	132	270	89	56	134	87		67	23	70	43	26	56
CUN	Cuneiform nucleus	2387	4295	2984	2911	3623	4403		2839	1590	3150	2608	4389	3658
RN	Red nucleus	69	446	435	397	430	517		111	392	358	333	512	510
III	Oculomotor nucleus	14	9	11	6	0	18		2	6	14	3	9	6
MA3	Medial accesory oculomotor nucleus	4	16	10	6	4	5		4	24	7	7	8	11
EW	Edinger-Westphal nucleus	8	19	24	18	13	22		6	7	16	13	22	33
IV	Trochlear nucleus	0	7	1	3	3	6		0	4	6	1	7	4
Pa4	Paratrochlear nucleus	0	5	3	8	12	2		0	17	3	2	3	4
VTN	Ventral tegmental nucleus	3	31	6	5	2	9		1	8	2	5	1	4
AT	Anterior tegmental nucleus	0	9	16	1	16	22		0	50	18	4	15	15
LT	Lateral terminal nucleus of the accessory optic tract	4	39	28	29	64	57		13	70	43	25	97	57
DT	Dorsal terminal nucleus of the accessory optic tract	88	173	71	78	154	114		80	87	103	86	84	111
MT	Medial terminal nucleus of the accessory optic tract	4	28	33	19	28	26		6	39	29	14	34	30
MBsta	Midbrain behavioral state related	265	1327	1218	831	1353	1259		277	1606	1008	695	1301	1218
SNc	Substantia nigra compact part	5	56	106	56	76	92		5	75	55	15	85	68
PPN	Pedunculopontine nucleus	134	840	760	449	847	732		123	794	540	414	688	736
RAmb	Midbrain raphe nuclei	126	431	352	326	430	435		149	737	413	266	528	414
IF	Interfascicular nucleus raphe	1	36	26	17	29	13		3	30	21	12	25	30
IPN	Interpeduncular nucleus	60	100	131	143	145	94		62	481	118	96	210	176
IPR	Interpeduncular nucleus rostral	0	2	0	9	8	1		8	128	2	0	10	4
IPC	Interpeduncular nucleus caudal	39	42	69	68	50	51		40	174	39	26	101	73
IPA	Interpeduncular nucleus apical	11	15	17	21	23	14		6	10	17	38	23	31
IPL	Interpeduncular nucleus lateral	0	3	10	5	9	3		2	53	5	2	18	14
IPI	Interpeduncular nucleus intermediate	3	3	10	5	7	3		1	30	16	4	16	15
IPDM	Interpeduncular nucleus dorsomedial	0	5	3	3	5	5		0	5	2	1	9	3
IPDL	Interpeduncular nucleus dorsolateral	4	7	8	11	18	7		0	24	10	4	12	14
IPRL	Interpeduncular nucleus rostrolateral	1	4	2	1	0	1		2	43	0	1	0	4
RL	Rostral linear nucleus raphe	0	14	10	5	4	3		2	9	9	8	10	9
CLI	Central linear nucleus raphe	4	34	11	5	19	22		6	8	20	16	36	19
DR	Dorsal nucleus raphe	61	247	174	156	233	303		76	209	245	134	247	180
HB	Hindbrain	56982	110691	84273	63156	81351	85887		59216	68194	60577	50205	74209	76671
P	Pons	6714	22243	20668	16374	17970	18267		6033	11908	13425	12272	18927	18875
P-sen	Pons sensory related	1991	8308	7449	5931	6262	6270		2049	3584	4761	4441	6323	6550
NLL	Nucleus of the lateral lemniscus	606	2659	2785	1909	2047	1874		626	1214	1446	1433	2267	1926
PSV	Principal sensory nucleus of the trigeminal	71	916	1171	790	737	848		57	570	406	379	721	773
PB	Parabrachial nucleus	334	1785	1031	830	1186	1365		466	1334	1046	751	1338	1170
KF	Koelliker-Fuse subnucleus	5	73	27	12	22	33		4	43	27	23	29	18
SOC	Superior olivary complex	980	2948	2462	2402	2292	2183		900	466	1863	1878	1997	2681
POR	Superior olivary complex periolivary region	589	1801	1419	1404	1309	1119		464	140	1061	1172	1197	1724
SOCm	Superior olivary complex medial part	185	256	331	351	309	418		117	134	313	262	291	326
SOCl	Superior olivary complex lateral part	206	891	712	647	674	646		319	192	489	444	509	631
P-mot	Pons motor related	1812	5422	4647	3762	4097	4482		1487	3557	3095	2801	4047	4386
B	Barrington's nucleus	104	94	59	71	85	88		8	20	49	48	59	73
DTN	Dorsal tegmental nucleus	10	17	9	11	12	16		2	82	30	14	13	10
PDTg	Posterodorsal tegmental nucleus	37	103	64	55	73	62		31	9	48	37	46	66
PCG	Pontine central gray	501	1055	682	778	824	885		220	820	575	558	820	834
PG	Pontine gray	34	199	179	94	263	137		15	90	194	63	174	193
PRNc	Pontine reticular nucleus caudal part	998	3498	3197	2422	2471	2773		1123	1510	1823	1930	2659	2821
SG	Supragenual nucleus	1	19	12	6	9	13		11	29	17	10	18	14
SUT	Supratrigeminal nucleus	19	142	53	39	50	51		13	414	93	32	41	51
TRN	Tegmental reticular nucleus	36	164	102	149	181	234		44	36	87	36	115	173
V	Motor nucleus of trigeminal	4	44	63	37	19	53		1	180	38	13	33	36
P5	Peritrigeminal zone	53	60	178	67	75	135		7	288	106	38	42	76
Acs5	Accessory trigeminal nucleus	0	3	4	3	3	3		2	12	6	1	1	4
PC5	Parvicellular motor 5 nucleus	11	14	34	25	23	29		10	53	26	16	20	22
I5	Intertrigeminal nucleus	4	10	11	5	9	3		0	14	3	5	6	13
P-sat	Pons behavioral state related	1857	4798	5060	4144	4464	4343		1633	2750	3201	3039	4842	4700
CS	Superior central nucleus raphe	386	950	1141	876	1026	880		345	716	767	759	1214	1074
LC	Locus ceruleus	11	52	23	20	23	25		10	35	28	6	40	18
LDT	Laterodorsal tegmental nucleus	30	73	77	68	115	122		15	146	87	70	119	130
NI	Nucleus incertus	68	288	184	173	231	170		53	72	92	121	200	131
PRNr	Pontine reticular nucleus	1124	2839	3132	2565	2659	2572		940	1588	1785	1723	2689	2818
RPO	Nucleus raphe pontis	54	99	134	124	108	115		30	101	101	88	183	168
SLC	Subceruleus nucleus	5	32	41	16	22	37		6	9	33	22	40	29
SLD	Sublaterodorsal nucleus	179	465	328	302	280	422		234	83	308	250	357	332
MY	Medulla	50268	88448	63605	46782	63381	67620		53183	56286	47152	37933	55282	57796
MY-sen	Medulla sensory related	20428	32866	24029	17769	23790	25031		21258	17410	17233	14691	21676	22273
AP	Area postrema	330	209	470	325	292	163		48	173	351	295	367	271
CN	Cochlear nuclei	189	1835	1961	1560	1630	1419		205	1470	1074	1029	1833	1612
DCO	Dorsal cochlear nucleus	130	386	563	259	409	610		127	621	329	310	352	372
VCO	Ventral cochlear nucleus	59	1449	1398	1301	1221	809		78	849	745	719	1481	1240
DCN	Dorsal column nuclei	612	1900	1295	1521	1627	1585		846	1983	966	558	1800	1310
CU	Cuneate nucleus	475	1433	919	782	1176	1214		599	1101	704	427	1375	873
GR	Gracile nucleus	137	467	376	739	451	371		247	882	262	131	425	437
ECU	External cuneate nucleus	80	387	170	50	106	268		66	190	105	97	176	91
NTB	Nucleus of the trapezoid body	25	82	56	47	44	16		19	2	34	47	129	136
NTS	Nucleus of the solitary tract	2233	3972	3388	2260	3446	3818		2587	2336	3036	2291	3672	3386
SPVC	Spinal nucleus of the trigeminal caudal part	8952	13657	9594	7170	9155	10168		8935	6828	7310	5457	8312	8724
SPVI	Spinal nucleus of the trigeminal interpolar part	5877	8110	4954	3293	5009	5531		6504	3393	3067	3651	3556	4456
SPVO	Spinal nucleus of the trigeminal oral part	1916	2264	1861	1382	2044	1614		1822	907	1005	935	1456	1805
Pa5	Paratrigeminal nucleus	214	450	280	161	437	449		226	128	285	331	375	482
MY-mot	Medulla motor related	26643	47464	33494	24164	33426	36105		28713	30486	24740	19536	27778	29444
VI	Abducens nucleus	6	49	16	12	28	18		5	141	16	30	19	30
VII	Facial motor nucleus	858	1540	1390	1067	1243	1245		1172	1571	861	606	1259	1210
ACVII	Accessory facial motor nucleus	5	12	8	0	5	6		3	2	4	0	3	8
AMB	Nucleus ambiguus	121	163	150	93	162	155		138	89	81	97	150	120
AMBd	Nucleus ambiguus dorsal division	55	50	49	34	56	59		45	31	25	32	67	48
AMBv	Nucleus ambiguus ventral division	66	113	101	59	106	96		93	58	56	65	83	72
DMX	Dorsal motor nucleus of the vagus nerve	1241	1146	1161	797	1249	1181		672	1184	1184	765	1177	1297
GRN	Gigantocellular reticular nucleus	2789	5467	4367	3366	4107	4069		2878	3667	2954	2245	3493	3669
ICB	Infracerebellar nucleus	0	1	2	0	0	10		0	1	0	0	2	1
IO	Inferior olivary complex	392	883	625	327	507	566		492	925	378	332	539	360
IRN	Intermediate reticular nucleus	6466	9715	7453	5218	7063	7818		6490	5963	5285	4605	5904	6485
ISN	Inferior salivatory nucleus	5	25	15	7	10	21		6	2	6	11	1	19
LIN	Linear nucleus of the medulla	108	179	134	127	167	166		91	100	134	81	99	172
LRN	Lateral reticular nucleus	533	1251	1083	1096	1227	1339		504	1711	942	559	831	837
LRNm	Lateral reticular nucleus magnocellular part	531	1247	1048	1079	1201	1309		497	1645	917	532	797	760
LRNp	Lateral reticular nucleus parvicellular part	2	4	35	17	26	30		7	66	25	27	34	77
MARN	Magnocellular reticular nucleus	940	1200	1316	740	1271	1174		935	994	933	633	937	995
MDRN	Medullary reticular nucleus	4577	11437	5166	4181	5109	6136		6211	6123	4226	2898	4291	3893
MDRNd	Medullary reticular nucleus dorsal part	1726	5078	2822	2753	2543	3085		2542	3201	2203	1243	2097	2143
MDRNv	Medullary reticular nucleus ventral part	2851	6359	2344	1428	2566	3051		3669	2922	2023	1655	2194	1750
PARN	Parvicellular reticular nucleus	1757	4106	3067	1928	2863	2888		2100	1854	1850	1785	2500	2731
PAS	Parasolitary nucleus	18	33	37	67	30	29		5	38	35	16	32	47
PGRN	Paragigantocellular reticular nucleus	2390	3116	2771	1904	3055	2946		2446	2131	2159	1805	2359	2374
PGRNd	Paragigantocellular reticular nucleus dorsal part	371	815	640	350	666	659		390	431	421	410	485	479
PGRNl	Paragigantocellular reticular nucleus lateral part	2019	2301	2131	1554	2389	2287		2056	1700	1738	1395	1874	1895
PHY	Perihypoglossal nuclei	1075	1591	1152	878	1224	1141		1136	881	927	794	1095	1200
NR	Nucleus of Roller	111	221	92	41	96	113		186	119	57	66	101	92
PRP	Nucleus prepositus	964	1370	1060	837	1128	1028		950	762	870	728	994	1108
PPY	Parapyramidal nucleus	127	228	223	158	213	196		95	158	118	177	159	203
VNC	Vestibular nuclei	1276	2518	1739	1454	1929	2453		874	1963	1318	922	1385	1882
LAV	Lateral vestibular nucleus	17	52	24	23	25	72		1	28	23	19	50	31
MV	Medial vestibular nucleus	1014	1895	1293	1113	1402	1592		733	1622	1058	726	1039	1465
SPIV	Spinal vestibular nucleus	241	537	406	308	459	693		125	302	231	173	270	365
SUV	Superior vestibular nucleus	4	34	16	10	43	96		15	11	6	4	26	21
x	Nucleus x	18	32	30	35	13	23		8	14	14	5	16	31
XII	Hypoglossal nucleus	1941	2772	1587	707	1944	2517		2448	974	1315	1170	1526	1876
y	Nucleus y	0	0	2	2	7	8		4	0	0	0	1	4
MY-sat	Medulla behavioral state related	75	246	253	151	202	185		83	150	166	137	154	201
RM	Nucleus raphe magnus	46	174	184	108	122	144		60	95	114	103	117	158
RPA	Nucleus raphe pallidus	25	45	35	23	50	18		22	15	29	22	27	19
RO	Nucleus raphe obscurus	4	27	34	20	30	23		1	40	23	12	10	24
CB	Cerebellum	23204	66896	60606	55621	52921	99800		19263	38466	61331	49224	48683	50078
CBX	Cerebellar cortex	22310	64816	59217	54684	51345	97875		18416	37766	59809	48346	47147	48920
VERM	Vermal regions	8247	22573	20566	16891	16016	43037		6183	14334	19834	16985	17342	15827
LING	Lingula (I)	173	179	295	231	235	287		153	107	211	261	202	250
CENT	Central lobule	2379	7570	3310	2970	3292	5573		1870	2268	4555	2921	3716	2874
CENT2	Lobule II	579	1827	691	779	1109	1460		596	818	1021	641	1301	723
CENT3	Lobule III	1800	5743	2619	2191	2183	4113		1274	1450	3534	2280	2415	2151
CUL	Culmen	2745	7078	6553	5742	4365	11917		1119	4538	5484	4002	5366	4620
DEC	Declive (VI)	985	2821	4827	3583	3436	8614		798	2231	4553	4426	3324	3653
FOTU	Folium-tuber vermis (VII)	453	870	1746	1067	1042	3208		739	1573	1083	1496	1030	1365
PYR	Pyramus (VIII)	336	468	975	1114	742	3585		900	948	802	742	713	552
UVU	Uvula (IX)	498	1971	1305	1123	1337	5466		337	937	1913	1830	1332	954
NOD	Nodulus (X)	678	1616	1555	1061	1567	4387		267	1732	1233	1307	1659	1559
HEM	Hemispheric regions	14063	42243	38651	37793	35329	54838		12233	23432	39975	31361	29805	33093
SIM	Simple lobule	2932	8678	7458	7026	5491	9611		2441	5350	7812	4498	6529	5341
AN	Ansiform lobule	8865	24165	20971	20875	19192	29517		6957	10755	20889	18338	15430	17051
ANcr1	Crus 1	5996	15269	13471	13412	11840	16378		4997	6111	12810	11214	10101	10558
ANcr2	Crus 2	2869	8896	7500	7463	7352	13139		1960	4644	8079	7124	5329	6493
PRM	Paramedian lobule	1196	5531	4781	3760	4555	8006		1829	3976	5581	3420	3422	4235
COPY	Copula pyramidis	550	1193	2381	1809	1782	3912		378	1751	2050	1437	1525	1713
PFL	Paraflocculus	414	1865	2289	3705	3603	3013		515	1087	2777	2931	2105	3816
FL	Flocculus	106	811	771	618	706	779		113	513	866	737	794	937
CBN	Cerebellar nuclei	16	63	25	128	40	505		5	204	21	41	175	13
FN	Fastigial nucleus	8	35	11	115	27	275		1	10	15	32	84	8
IP	Interposed nucleus	3	14	3	0	8	120		2	95	3	7	38	2
DN	Dentate nucleus	1	12	4	3	0	90		2	89	2	1	16	0
VeCB	Vestibulocerebellar nucleus	4	2	7	10	5	20		0	10	1	1	37	3
fiber tracts	fiber tracts	92203	130909	103784	107314	121060	135385		86338	125450	104718	100143	120456	119480
cm	cranial nerves	41517	54290	44644	48082	47486	54604		35354	37280	46036	46355	45627	49285
von	vomeronasal nerve	130	133	116	64	98	171		26	114	186	118	105	125
In	olfactory nerve	37184	41611	35073	39393	35033	41043		30494	28890	36410	37399	31246	35724
onl	olfactory nerve layer of main olfactory bulb	31293	33705	25835	31017	24487	31571		25968	16147	27712	30208	21006	26515
lotg	lateral olfactory tract general	3306	4574	5984	5644	7106	6410		2030	9102	5912	4721	6498	5989
lot	lateral olfactory tract body	2281	3194	5018	4432	5531	5183		1415	7248	4818	3518	5019	4575
lotd	dorsal limb	1025	1380	966	1212	1575	1227		615	1854	1094	1203	1479	1414
aco	anterior commissure olfactory limb	2585	3332	3254	2732	3440	3062		2496	3641	2786	2470	3742	3220
IIn	optic nerve	854	2479	1663	1656	2154	2103		746	3810	1811	1985	2867	2500
bsc	brachium of the superior colliculus	419	931	417	552	716	749		397	1355	536	556	916	734
csc	superior colliculus commissure	3	16	4	29	13	26		11	66	10	4	36	32
och	optic chiasm	134	987	511	485	959	727		72	1374	760	802	809	1032
opt	optic tract	291	486	434	474	465	573		244	975	475	525	769	532
IIIn	oculomotor nerve	33	108	107	87	112	131		33	196	98	71	141	106
mlf	medial longitudinal fascicle	15	44	63	44	61	72		13	112	70	38	61	37
pc	posterior commissure	18	63	40	43	49	56		20	84	26	33	80	68
IVn	trochlear nerve	8	32	17	12	27	16		18	7	33	11	19	19
Vn	trigeminal nerve	494	1945	1195	893	1283	1265		379	1076	1597	1208	1602	1973
moV	motor root of the trigeminal nerve	13	4	93	40	53	48		8	4	53	7	88	22
sV	sensory root of the trigeminal nerve	481	1941	1102	853	1230	1217		371	1072	1544	1201	1514	1951
sptV	spinal tract of the trigeminal nerve	367	1754	984	754	1014	1180		320	745	1275	959	1480	1654
VIIn	facial nerve	9	71	71	32	86	56		12	267	87	61	58	61
gVIIn	genu of the facial nerve	7	28	28	17	19	12		6	229	53	12	11	14
VIIIn	vestibulocochlear nerve	2763	7644	6133	5711	8526	9629		3580	2689	5684	5403	9358	8545
vVIIIn	vestibular nerve	19	89	94	65	136	72		26	171	83	87	158	120
cVIIIn	cochlear nerve	2744	7555	6039	5646	8390	9557		3554	2518	5601	5316	9200	8425
tb	trapezoid body	71	226	241	71	145	242		92	34	159	233	332	178
das	dorsal acoustic stria	2	9	2	2	9	5		6	0	1	2	5	5
ll	lateral lemniscus	1365	4210	3187	2850	4175	4271		1809	1676	2626	2530	4705	3676
cic	inferior colliculus commissure	36	408	228	183	314	307		47	81	46	105	356	243
bic	brachium of the inferior colliculus	1270	2702	2381	2540	3747	4732		1600	727	2769	2446	3802	4323
Xn	vagus nerve	20	35	29	53	34	29		13	48	27	18	24	21
ts	solitary tract	20	35	29	53	34	29		13	48	27	18	24	21
drt	dorsal roots	22	232	240	181	133	161		53	183	103	81	207	211
cett	cervicothalamic tract	22	232	240	181	133	161		53	183	103	81	207	211
dc	dorsal column	11	95	126	75	48	58		14	56	24	13	61	83
cuf	cuneate fascicle	11	95	126	75	48	58		14	56	24	13	61	83
ml	medial lemniscus	11	137	114	106	85	103		39	127	79	68	146	128
cbf	cerebellum related fiber tracts	848	3748	1405	1867	2063	6957		596	4564	2228	1838	2601	1587
cbc	cerebellar commissure	0	3	1	31	4	34		0	1	3	6	10	0
cbp	cerebellar peduncles	311	1271	700	574	869	907		342	1324	783	432	953	862
scp	superior cerebelar peduncles	154	886	408	322	584	519		201	407	402	282	639	522
dscp	superior cerebellar peduncle decussation	0	9	4	1	10	11		0	5	8	12	8	18
uf	uncinate fascicle	14	94	37	13	26	26		8	4	16	9	55	16
sctv	ventral spinocerebellar tract	87	351	197	187	269	214		79	255	209	126	262	253
mcp	middle cerebellar peduncle	135	277	233	145	205	230		110	288	292	71	212	206
icp	inferior cerebellar peduncle	22	108	59	107	80	158		31	629	89	79	102	134
sctd	dorsal spinocerebellar tract	11	25	15	21	13	25		5	84	27	42	45	56
arb	arbor vitae	537	2474	704	1262	1190	6016		254	3239	1442	1400	1638	725
scwm	supra-callosal cerebral white matter	3858	3871	3384	3545	4324	4114		4160	4096	2757	2995	3874	4500
lfbs	lateral forebrain bundle system	28148	37663	30527	29311	34876	35310		28633	44682	29610	26148	36232	34852
cc	corpus callosum	18518	25826	20420	20102	24040	24753		17697	30981	19254	17870	26768	24131
fa	corpus callosum anterior forceps	6545	8370	6955	6943	7818	7856		6426	8442	6098	5714	7897	8265
ec	external capsule	4814	5462	4543	4783	4988	5228		4538	5427	4331	3830	4909	5532
ee	corpus callosum extreme capsule	680	662	797	652	840	735		652	710	621	600	841	891
ccg	genu of corpus callosum	800	1468	1137	1170	1237	1151		752	1453	1051	1025	1897	1289
fp	corpus callosum posterior forceps	3912	5196	3564	3582	4940	4443		3302	7295	3278	3384	5522	4325
ccb	corpus callosum body	5358	7725	6535	6522	7188	8222		5387	9294	7001	5852	8800	7776
ccs	corpus callosum splenium	1223	2405	1432	1233	2017	2346		1178	3787	1205	1295	1811	1585
cst	corticospinal tract	1145	1663	1660	1181	1503	1286		1097	2702	2398	1528	1965	1490
int	internal capsule	748	1085	935	661	838	792		435	1657	1740	937	1316	848
cpd	cerebal peduncle	280	552	576	418	508	382		651	843	473	571	591	420
py	pyramid	15	22	48	33	94	78		11	37	76	20	54	113
pyd	pyramidal decussation	101	3	100	69	51	34		0	158	105	0	0	107
lfbst	thalamus related	8485	10174	8447	8028	9333	9271		9839	10999	7958	6750	7499	9231
em	external medullary lamina of the thalamus	661	951	928	1158	1047	1036		938	1008	437	569	1188	977
or	optic radiation	6723	7362	5995	5531	6840	6530		7534	8347	6249	5130	5099	6662
ar	auditory radiation	1101	1861	1524	1339	1446	1705		1367	1644	1272	1051	1212	1592
eps	extrapyramidal fiber systems	243	869	941	786	911	1120		238	1104	870	482	986	955
epsc	cerebral nuclei related	23	86	100	116	136	73		28	203	75	45	120	117
nst	nigrostriatal tract	23	86	100	116	136	73		28	203	75	45	120	117
tsp	tectospinal pathway	121	444	440	333	393	411		129	505	310	208	412	351
dtd	doral tegmental decussation	0	2	2	0	6	1		0	2	4	0	3	3
tspc	crossed tectospinal pathway	121	442	438	333	387	410		129	503	306	208	409	348
rust	rubrospinal tract	99	339	401	337	382	636		81	396	485	229	454	487
vtd	ventral tegmental decussation	0	12	12	6	4	7		0	2	10	2	9	5
mfbs	medial forebrain bundle system	15872	27269	20399	21251	28428	30096		15933	30242	20134	19540	27267	25105
mfbc	cerebrum related	15433	25641	19443	20231	26810	28689		15453	28804	19377	18697	25818	23939
amc	amygdalar capsule	950	911	756	837	820	854		798	867	802	755	891	1043
act	anterior commissure temporal limb	520	827	911	969	1140	917		612	1102	842	917	1078	921
cing	cingulum bundle	4600	5946	4099	4221	4814	5043		4500	5972	4130	3886	5399	4512
fxs	fornix system	8604	16838	12688	13227	18825	20674		8818	19637	12315	12271	16857	16400
alv	alveus	5820	7793	5860	6562	7613	7886		5917	8054	5741	5444	6277	7540
df	dorsal fornix	3	141	132	62	127	180		15	227	93	142	228	243
fi	fimbria	904	4535	3459	3600	6681	8063		904	5043	3740	3561	4893	5236
fxpo	postcommissural fornix	313	1173	599	647	996	1048		371	1080	359	451	1067	804
mct	medial corticohypothalamic tract	2	17	2	6	13	11		3	17	3	0	6	4
fx	columns of the fornix	311	1156	597	641	983	1037		368	1063	356	451	1061	800
hc	hippocampal commissures	1564	3196	2638	2356	3408	3497		1611	5233	2382	2673	4392	2577
dhc	dorsal hippocampal commissure	1547	2928	2459	2136	3147	3037		1609	5026	2322	2514	3740	2368
vhc	ventral hippocampal commissure	17	268	179	220	261	460		2	207	60	159	652	209
st	stria terminalis	759	1119	989	977	1211	1201		725	1226	1288	868	1593	1063
stc	commissural branch of stria terminalis	162	139	157	176	155	189		144	153	141	139	255	159
mfsbshy	hypothalamus related	439	1628	956	1020	1618	1407		480	1438	757	843	1449	1166
mfb	medial forebrain bundle	16	59	42	31	53	49		11	36	32	24	31	24
sup	supraoptic commissures	0	5	19	32	12	8		0	22	15	15	30	5
mfbsma	mammillary related	54	436	357	301	516	480		50	516	261	158	305	376
pm	principal mammillary tract	4	60	23	39	33	43		4	91	29	6	27	31
mtt	mammillothalamic tract	44	332	276	242	425	370		27	347	199	135	236	306
mtg	mammillotegmental tract	5	25	37	18	33	40		9	25	26	17	26	28
mp	mammillary peduncle	1	19	21	2	25	27		10	53	7	0	16	11
mfbse	epithalamus related	369	1128	538	656	1037	870		419	864	449	646	1083	761
sm	stria medullaris	232	708	343	467	600	614		244	501	300	326	776	544
fr	fasciculus retroflexus	48	145	121	113	189	110		78	146	96	144	128	144
hbc	habenular commissure	89	275	74	76	248	146		97	217	53	176	179	73
VS	ventricular systems	6767	11024	10053	7541	9102	14123		5970	12693	10305	6358	5576	12628
VL	lateral ventricle	5186	6607	6775	4281	5446	8477		4102	9215	6801	4002	1850	8756
SEZ	subependymal zone	167	292	282	147	297	369		130	202	192	207	62	537
chpl	choroid plexus	1362	1259	1835	794	978	3551		943	2948	2485	1033	695	1923
V3	third ventricle	952	2199	1699	1895	2149	2332		947	1904	1848	1340	2149	1987
AQ	cerebral aqueduct	365	1154	811	820	863	1026		437	321	857	537	686	791
V4	fourth ventricle	257	1057	763	539	642	2282		482	1253	797	475	889	1092
V4r	lateral recess	71	228	281	185	293	751		90	681	188	175	353	248
c	central canal spinal cord/medulla	7	7	5	6	2	6		2	0	2	4	2	2
